# Supplementary material for: Emergent Role of IFITM1/3 towards Splicing Factor (SRSF1) and Antigen-Presenting Molecule (HLA-B) in Cervical Cancer
Source: Biomolecules. 2022 Aug 8;12(8):1090. doi: 10.3390/biom12081090 (PMC9405601; doi:10.3390/biom12081090)
Supplement: Supplementary file 1 [file biomolecules-12-01090-s001.zip]

Archive with 1 entries (1 files):
- biomolecules-1822071-supplementary.pdf
